# Supplementary material for: Microwave-Assisted, One-Pot Synthesis of Doxycycline under Heterogeneous Catalysis in Water
Source: Antibiotics (Basel). 2021 Sep 8;10(9):1084. doi: 10.3390/antibiotics10091084 (PMC8466421; doi:10.3390/antibiotics10091084)
Supplement: Supplementary file 1 [file antibiotics-10-01084-s001.zip]

Archive with 1 entries (1 files):
- antibiotics-1354095-supplementary.pdf
